# Supplementary material for: MiRNA Expression in Long-Distance Runners with Musculoskeletal Pain: Implications for Pain Pathophysiology
Source: Biomedicines. 2024 Oct 30;12(11):2494. doi: 10.3390/biomedicines12112494 (PMC11591860; doi:10.3390/biomedicines12112494)
Supplement: Supplementary file 1 [file biomedicines-12-02494-s001.zip]

Archive with 1 entries (1 files):
- biomedicines-3227047-supplementary.pdf
